# Supplementary material for: Disruption of T-box transcription factor eomesa results in abnormal development of median fins in Oujiang color common carp Cyprinus carpio
Source: PLoS One. 2023 Mar 2;18(3):e0281297. doi: 10.1371/journal.pone.0281297 (PMC9980737; doi:10.1371/journal.pone.0281297)
Supplement: S1 Table — (XLSX) [file pone.0281297.s004.xlsx]

## Sheet: eomesa-position
Table S1-1. Genomic position of eomesa1 and eomesa2
Gene name	Query_name	Letter	QueryX	QueryY	SbjctX	SbjctY	Length	Score	E_value	Overlap/total	Identity	Sbject_Name
eomesa1	XM_019124029.1	2599	1	114	10028110	10027997	11248157	226	3e-56	114/114	100	LG37
eomesa1	XM_019124029.1	2599	114	965	10026128	10025277	11248157	1689	0	852/852	100	LG37
eomesa1	XM_019124029.1	2599	961	1120	10025088	10024929	11248157	317	1e-83	160/160	100	LG37
eomesa1	XM_019124029.1	2599	1118	1241	10023823	10023700	11248157	246	3e-62	124/124	100	LG37
eomesa1	XM_019124029.1	2599	1240	1400	10023194	10023034	11248157	319	3e-84	161/161	100	LG37
eomesa1	XM_019124029.1	2599	1463	2599	10022056	10020920	11248157	2254	0	1137/1137	100	LG37
eomesa2	XM_019075124.1	2516	1	882	662277	663158	994417	1748	0	882/882	100	1035
eomesa2	XM_019075124.1	2516	878	1037	663383	663542	994417	317	1e-83	160/160	100	1035
eomesa2	XM_019075124.1	2516	1035	1158	664312	664435	994417	246	3e-62	124/124	100	1035
eomesa2	XM_019075124.1	2516	1157	1317	664930	665090	994417	319	3e-84	161/161	100	1035
eomesa2	XM_019075124.1	2516	1318	1380	665176	665238	994417	125	8e-26	63/63	100	1035
eomesa2	XM_019075124.1	2516	1380	2516	666205	667341	994417	2254	0	1137/1137	100	1035
Table S1-2. Comparison of eomesa sequences between goldfish, common carp and crucian carp
	goldfish			common carp			Japanese silver crucian carp
	cnda	CDS	protein	cnda	CDS	protein	cnda	CDS	protein
eomesa1	2883	1989	662	2599	1989	662	2497	1989	662
eomesa2	2626	1995	664	2516	1992	663	2521	1995	664
