# Supplementary material for: Disruption of T-box transcription factor eomesa results in abnormal development of median fins in Oujiang color common carp Cyprinus carpio
Source: PLoS One. 2023 Mar 2;18(3):e0281297. doi: 10.1371/journal.pone.0281297 (PMC9980737; doi:10.1371/journal.pone.0281297)
Supplement: S2 Table — (XLSX) [file pone.0281297.s005.xlsx]

## Sheet: phylogeny
Table S2. Information of species used for phylogenetic tree
Common name	Scientific name	Protein name	Protein ID	Protein Length
Human	Homo sapiens	EOMES	ENSP00000295743	686
Mouse	Mus musculus	EOMES	ENSMUSP00000107393	688
Chicken	Gallus gallus	EOMES	ENSGALP00000041400	661
Zebrafish	Danio rerio	Eomesa	ENSDARP00000111994	661
		Eomesb	ENSDARP00000141397	534
Grass carp	Ctenopharyngodon idella	Eomesa	CI01000083_00432166_00435503	635
		Eomesb	CI01000319_00483644_00490028	597
Common carp	Cyprinus carpio	Eomesa1	CAFS_CommonCarp_T_00229934 -eomesa1	662
	Cyprinus carpio	Eomesa2	CAFS_CommonCarp_T_00046227 -eomesa2	663
	Cyprinus carpio	Eomesb1	CAFS_CommonCarp_T_00211966 eomesb1	600
	Cyprinus carpio	Eomesb2	CAFS_CommonCarp_T_00006148 eomesb2	610
goldfish	Carassius auratus	Eomesa1	CA00054958_R1	662
	Carassius auratus	Eomesa2	CA00051049_R1	664
	Carassius auratus	Eomesb	CA00020390_R1	578
