# Supplementary material for: Disruption of T-box transcription factor eomesa results in abnormal development of median fins in Oujiang color common carp Cyprinus carpio
Source: PLoS One. 2023 Mar 2;18(3):e0281297. doi: 10.1371/journal.pone.0281297 (PMC9980737; doi:10.1371/journal.pone.0281297)
Supplement: S4 Table — (XLSX) [file pone.0281297.s007.xlsx]

## Sheet: T1-sites
Table S4-1. Statistics of mutation types on T1 sites
24 hpf			7 dpf			24 hpf			7 dpf
ID	Mutation Type	Mutation Result	ID	Mutation Type	Mutation Result	ID	Mutation Type	Mutation Result	ID	Mutation Type	Mutation Result
A1-T1-1-07	-20	frame-shift	A1-T1-5-07	+1	frame-shift	A2-T1-1-38	-3	inframe	A2-T1-5-08	+4	frame-shift
A1-T1-2-24	+1	frame-shift	A1-T1-5-05	-3	inframe	A2-T1-1-41	-9	inframe	A2-T1-5-06	-1	frame-shift
A1-T1-2-50	-8	frame-shift	A1-T1-5-11	-5	frame-shift	A2-T1-1-58	-3	inframe	A2-T1-5-03	+2	frame-shift
A1-T1-2-80	+6	inframe	A1-T1-5-08	-8	frame-shift	A2-T1-1-61	+9	inframe	A2-T1-5-07	-3	inframe
A1-T1-2-82	+9	inframe	A1-T1-5-01	-9	inframe	A2-T1-1-63	-21	inframe	A2-T1-5-09	-7	frame-shift
A1-T1-2-83	-5	frame-shift	A1-T1-5-09	-10	frame-shift	A2-T1-1-65	-4	frame-shift	A2-T1-5-05	-6	inframe
A1-T1-3-45	-13	frame-shift	A1-T1-5-06	-13	frame-shift	A2-T1-1-66	+1	frame-shift	A2-T1-5-11	-13	frame-shift
A1-T1-3-68	-3	inframe	A1-T1-5-04	-9	inframe	A2-T1-1-67	-7	frame-shift	A2-T1-5-01	-13	frame-shift
A1-T1-3-69	+2	frame-shift	A1-T1-6-06	+1	frame-shift	A2-T1-2-34	-2	frame-shift	A2-T1-6-09	-1	frame-shift
A1-T1-3-71	-3	inframe	A1-T1-6-05	+1	frame-shift	A2-T1-2-36	-2	frame-shift	A2-T1-6-10	-3	inframe
A1-T1-3-74	-4	frame-shift	A1-T1-6-03	+1	frame-shift	A2-T1-2-37	-21	inframe	A2-T1-6-11	+11	frame-shift
A1-T1-3-75	-5	frame-shift	A1-T1-6-04	-4	frame-shift	A2-T1-2-48	+4	frame-shift	A2-T1-6-04	-8	frame-shift
A1-T1-4-11	+65	frame-shift	A1-T1-6-01	+1	frame-shift	A2-T1-2-50	+1	frame-shift	A2-T1-6-12	+11	frame-shift
A1-T1-4-12	-7	frame-shift	A1-T1-6-09	-5	frame-shift	A2-T1-2-51	-12	inframe	A2-T1-6-06	+1	frame-shift
A1-T1-4-55	-7	frame-shift	A1-T1-6-10	-11	frame-shift	A2-T1-2-52	-8	frame-shift	A2-T1-6-05	+1	frame-shift
A1-T1-4-56	-7	frame-shift	A1-T1-6-08	+34	frame-shift	A2-T1-2-54	-7	frame-shift	A2-T1-6-07	-13	frame-shift
A1-T1-4-57	+9	inframe	A1-T1-6-02	-29	frame-shift	A2-T1-2-55	-8	frame-shift	A2-T1-7-11	+3	inframe
A1-T1-4-72	-7	frame-shift	A1-T1-6-07	-45	inframe	A2-T1-2-56	-13	frame-shift	A2-T1-7-04	-4	frame-shift
A1-T1-4-74	-2	frame-shift	A1-T1-7-02	+1	frame-shift	A2-T1-2-57	+2	frame-shift	A2-T1-7-05	-7	frame-shift
A1-T1-4-76	+6	inframe	A1-T1-7-11	+6	inframe	A2-T1-3-31	-12	inframe	A2-T1-7-02	-7	frame-shift
A1-T1-4-77	+7	frame-shift	A1-T1-7-07	-7	frame-shift	A2-T1-3-44	+7	frame-shift	A2-T1-7-07	-8	frame-shift
A1-T1-4-91	-8	frame-shift	A1-T1-7-09	-10	frame-shift	A2-T1-4-14	+2	frame-shift	A2-T1-7-06	-7	frame-shift
A1-T1-5-13	-3	inframe	A1-T1-7-01	-6	inframe	A2-T1-4-49	-8	frame-shift	A2-T1-7-12	-7	frame-shift
A1-T1-5-14	+22	frame-shift	A1-T1-7-12	+14	frame-shift	A2-T1-4-71	-14	frame-shift	A2-T1-7-08	-13	frame-shift
A1-T1-5-15	-4	frame-shift	A1-T1-7-10	-21	inframe	A2-T1-4-72	-3	inframe	A2-T1-7-10	-63	frame-shift
A1-T1-5-52	-3	inframe	A1-T1-7-05	-21	inframe	A2-T1-4-73	-3	inframe
A1-T1-5-53	-2	frame-shift	A1-T1-7-04	-21	inframe	A2-T1-4-79	-5	frame-shift
A1-T1-5-54	-1	frame-shift				A2-T1-5-07	-6	inframe
A1-T1-5-55	-26	frame-shift				A2-T1-5-08	-7	frame-shift
A1-T1-5-78	+13	frame-shift				A2-T1-5-19	+15	inframe
A1-T1-5-79	-14	frame-shift				A2-T1-5-73	-8	frame-shift
A1-T1-5-80	+13	frame-shift				A2-T1-5-74	+12	inframe
A1-T1-5-81	-13	frame-shift				A2-T1-5-76	-14	frame-shift
A1-T1-5-83	-1	frame-shift				A2-T1-5-78	+6	inframe
A1-T1-5-90	+18	inframe				A2-T1-5-79	-20	frame-shift
						A2-T1-5-80	-20	frame-shift
						A2-T1-5-82	-8	frame-shift
						A2-T1-6-03	+12	inframe

## Sheet: T2-sites
Table S4-2. Statistics of mutation types on T2 sites
24 hpf			7 dpf			24 hpf			7 dpf
ID	Mutation Type	Mutation Result	ID	Mutation Type	Mutation Result	ID	Mutation Type	Mutation Result	ID	Mutation Type	Mutation Result
A1-T2-1-21	-7	frame-shift	A1-T2-1-02	-3	inframe	A2-T2-1-01	+4	frame-shift	A2-T2-1-05	-6	inframe
A1-T2-1-32	-6	inframe	A1-T2-1-08	+2	frame-shift	A2-T2-1-09	-6	inframe	A2-T2-1-07	+1	frame-shift
A1-T2-1-33	-6	inframe	A1-T2-1-04	-7	frame-shift	A2-T2-1-16	-6	inframe	A2-T2-1-04	+1	frame-shift
A1-T2-1-37	-7	frame-shift	A1-T2-1-10	+11	frame-shift	A2-T2-1-63	+7	frame-shift	A2-T2-1-02	+1	frame-shift
A1-T2-2-20	+21	inframe	A1-T2-1-05	+10	frame-shift	A2-T2-2-05	-2	frame-shift	A2-T2-1-01	+1	frame-shift
A1-T2-2-27	-4	frame-shift	A1-T2-1-11	+12	inframe	A2-T2-2-68	+17	frame-shift	A2-T2-1-08	-14	frame-shift
A1-T2-3-10	+35	frame-shift	A1-T2-1-01	+16	frame-shift	A2-T2-3-11	-6	inframe	A2-T2-1-09	-18	inframe
A1-T2-3-11	+2	frame-shift	A1-T2-1-12	-8	frame-shift	A2-T2-3-10	-6	inframe	A2-T2-1-06	-7	frame-shift
A1-T2-3-12	+7	frame-shift	A1-T2-3-02	-7	frame-shift	A2-T2-3-09	-6	inframe	A2-T2-3-10	-2	frame-shift
A1-T2-3-14	+14	frame-shift	A1-T2-3-07	-11	frame-shift	A2-T2-3-13	-5	frame-shift	A2-T2-3-08	-2	frame-shift
A1-T2-3-15	-5	frame-shift	A1-T2-3-05	-18	inframe	A2-T2-3-14	-6	inframe	A2-T2-3-05	-2	frame-shift
A1-T2-3-16	+2	frame-shift	A1-T2-3-04	+5	frame-shift	A2-T2-3-60	+13	frame-shift	A2-T2-3-07	+4	frame-shift
A1-T2-3-18	+2	frame-shift	A1-T2-3-03	-59	frame-shift	A2-T2-3-01	-23	frame-shift	A2-T2-3-06	-8	frame-shift
A1-T2-4-48	-5	frame-shift	A1-T2-4-10	+7	frame-shift	A2-T2-3-08	-54	inframe	A2-T2-3-01	-6	inframe
A1-T2-4-45	-6	inframe	A1-T2-4-08	-6	inframe	A2-T2-4-17	-6	inframe	A2-T2-3-09	-7	frame-shift
A1-T2-4-26	-11	frame-shift	A1-T2-4-06	-6	inframe	A2-T2-5-23	+4	frame-shift	A2-T2-3-04	-11	frame-shift
A1-T2-4-16	-10	frame-shift	A1-T2-4-02	-6	inframe	A2-T2-5-22	-6	inframe	A2-T2-4-08	+1	frame-shift
A1-T2-4-23	-6	inframe	A1-T2-4-01	-6	inframe	A2-T2-5-51	-6	inframe	A2-T2-4-03	+1	frame-shift
A1-T2-4-17	-17	frame-shift	A1-T2-4-12	-6	inframe	A2-T2-5-52	-4	frame-shift	A2-T2-4-02	-3	inframe
A1-T2-4-22	+65	frame-shift	A1-T2-4-13	+10	frame-shift	A2-T2-5-37	-12	inframe	A2-T2-4-06	-13	frame-shift
A1-T2-5-20	-6	inframe	A1-T2-4-15	-12	inframe	A2-T2-5-20	-4	frame-shift	A2-T2-4-05	-11	frame-shift
A1-T2-5-32	-3	inframe	A1-T2-4-05	-17	frame-shift	A2-T2-5-24	-28	frame-shift	A2-T2-4-01	-32	frame-shift
A1-T2-6-52	+3	inframe				A2-T2-5-36	-30	frame-shift	A2-T2-4-04	-25	frame-shift
A1-T2-6-34	-2	frame-shift				A2-T2-6-07	-52	frame-shift
A1-T2-6-51	-6	inframe				A2-T2-6-08	-6	inframe
A1-T2-6-33	-6	inframe				A2-T2-6-18	-6	inframe
A1-T2-6-34	-9	inframe				A2-T2-6-62	-6	inframe
A1-T2-6-50	-5	frame-shift				A2-T2-6-29	-6	inframe
A1-T2-6-37	+17	frame-shift				A2-T2-6-61	-1	frame-shift
A1-T2-6-35	-30	inframe				A2-T2-6-31	-6	inframe
						A2-T2-6-28	-6	inframe
						A2-T2-6-29	-8	frame-shift
						A2-T2-6-30	+15	inframe
						A2-T2-6-26	-11	frame-shift
						A2-T2-6-30	-9	inframe
						A2-T2-6-31	-21	inframe
						A2-T2-6-32	+31	inframe

## Sheet: T3-sites
Table S4-3. Statistics of mutation types on T3 sites
24 hpf			7 dpf			24 hpf			7 dpf
ID	Mutation Type	Mutation Result	ID	Mutation Type	Mutation Result	ID	Mutation Type	Mutation Result	ID	Mutation Type	Mutation Result
A1-T3-1-41	-1	frame-shift	A1-T3-5-14	-1	frame-shift	A2-T3-1-26	-4	frame-shift	A2-T3-5-08	+5	frame-shift
A1-T3-1-42	-4	frame-shift	A1-T3-5-13	-1	frame-shift	A2-T3-1-95	-4	frame-shift	A2-T3-5-12	-4	frame-shift
A1-T3-1-26	+1	frame-shift	A1-T3-5-09	-1	frame-shift	A2-T3-1-36	-4	frame-shift	A2-T3-5-07	-4	frame-shift
A1-T3-2-29	-2	frame-shift	A1-T3-5-17	-4	frame-shift	A2-T3-1-33	-4	frame-shift	A2-T3-5-09	-4	frame-shift
A1-T3-2-30	-4	frame-shift	A1-T3-5-07	-4	frame-shift	A2-T3-1-25	-8	frame-shift	A2-T3-5-11	-4	frame-shift
A1-T3-3-53	-4	frame-shift	A1-T3-5-02	-4	frame-shift	A2-T3-1-01	-6	inframe	A2-T3-5-01	+2	frame-shift
A1-T3-3-32	-4	frame-shift	A1-T3-5-18	-4	frame-shift	A2-T3-2-53	-4	frame-shift	A2-T3-5-06	+27	inframe
A1-T3-3-68	-4	frame-shift	A1-T3-5-11	-4	frame-shift	A2-T3-4-51	-6	inframe	A2-T3-6-10	-1	frame-shift
A1-T3-3-52	-4	frame-shift	A1-T3-5-01	+18	inframe	A2-T3-4-46	+3	inframe	A2-T3-6-06	-4	frame-shift
A1-T3-4-56	-4	frame-shift	A1-T3-5-10	-11	frame-shift	A2-T3-4-06	+8	frame-shift	A2-T3-6-12	-4	frame-shift
A1-T3-4-54	+8	frame-shift	A1-T3-5-05	+18	inframe	A2-T3-4-07	+14	frame-shift	A2-T3-6-08	+3	inframe
A1-T3-4-62	-4	frame-shift	A1-T3-6-17	-4	frame-shift	A2-T3-4-49	+38	frame-shift	A2-T3-6-04	+3	inframe
A1-T3-4-34	+1	frame-shift	A1-T3-6-10	-4	frame-shift	A2-T3-4-47	+38	frame-shift	A2-T3-7-01	-4	frame-shift
A1-T3-4-55	+5	frame-shift	A1-T3-6-18	+4	frame-shift	A2-T3-4-48	-24	inframe	A2-T3-7-03	-6	inframe
A1-T3-4-59	-4	frame-shift	A1-T3-6-13	-4	frame-shift	A2-T3-4-50	+38	frame-shift	A2-T3-7-09	-19	frame-shift
A1-T3-4-61	-6	inframe	A1-T3-6-11	-4	frame-shift	A2-T3-5-12	+4	frame-shift
A1-T3-5-37	-2	frame-shift	A1-T3-6-05	-5	frame-shift	A2-T3-5-42	-1	frame-shift
A1-T3-5-61	-4	frame-shift	A1-T3-6-15	+2	frame-shift	A2-T3-5-55	-3	inframe
A1-T3-5-38	-4	frame-shift	A1-T3-6-08	-6	inframe	A2-T3-5-41	-4	frame-shift
A1-T3-5-84	-4	frame-shift	A1-T3-6-07	-6	inframe	A2-T3-5-44	-1	frame-shift
A1-T3-5-63	-4	frame-shift	A1-T3-6-19	+3	inframe	A2-T3-5-11	-4	frame-shift
A1-T3-5-40	-6	inframe	A1-T3-6-06	+17	frame-shift	A2-T3-5-08	-4	frame-shift
A1-T3-5-85	-6	inframe	A1-T3-7-13	-4	frame-shift	A2-T3-5-53	-4	frame-shift
A1-T3-5-62	-4	frame-shift	A1-T3-7-07	-4	frame-shift	A2-T3-5-09	+3	inframe
A1-T3-5-66	+5	frame-shift	A1-T3-7-11	+5	frame-shift	A2-T3-5-54	-4	frame-shift
A1-T3-5-65	-2	frame-shift				A2-T3-5-56	-6	inframe
A1-T3-5-83	+18	inframe				A2-T3-5-10	-6	inframe
A1-T3-5-64	-6	inframe				A2-T3-5-52	+16	frame-shift
A1-T3-5-60	+36	inframe				A2-T3-5-40	-6	inframe
A1-T3-6-59	-4	frame-shift				A2-T3-6-75	-1	frame-shift
A1-T3-6-43	+9	inframe				A2-T3-6-14	-1	frame-shift
						A2-T3-6-60	-1	frame-shift
						A2-T3-6-73	-4	frame-shift
						A2-T3-6-64	-6	inframe
						A2-T3-6-15	-6	inframe
						A2-T3-6-58	-2	frame-shift
						A2-T3-6-63	-8	frame-shift
						A2-T3-6-10	+79	frame-shift

## Sheet: T4-sites
Table S4-4. Statistics of mutation types on T4 sites
24 hpf			7 dpf			24 hpf			7 dpf
ID	Mutation Type	Mutation Result	ID	Mutation Type	Mutation Result	ID	Mutation Type	Mutation Result	ID	Mutation Type	Mutation Result
A1-T4-3-91	+17	frame-shift	A1-T4-4-01	-7	frame-shift	A2-T4-2-12	-4	frame-shift	A2-T4-9-14	-4	frame-shift
A1-T4-4-70	-17	frame-shift	A1-T4-4-06	-7	frame-shift	A2-T4-2-74	-6	inframe	A2-T4-9-03	-4	frame-shift
A1-T4-5-73	-4	frame-shift	A1-T4-9-15	-4	frame-shift	A2-T4-3-11	-4	frame-shift	A2-T4-9-04	-4	frame-shift
A1-T4-5-83	+9	inframe	A1-T4-9-11	-4	frame-shift	A2-T4-4-16	-4	frame-shift	A2-T4-9-11	-4	frame-shift
A1-T4-5-82	-17	frame-shift				A2-T4-4-22	-19	frame-shift	A2-T4-9-02	-4	frame-shift
A1-T4-6-50	+3	inframe				A2-T4-5-37	-4	frame-shift	A2-T4-9-15	-4	frame-shift
						A2-T4-5-89	-6	inframe	A2-T4-9-10	-4	frame-shift
						A2-T4-5-36	+82	frame-shift	A2-T4-9-01	-4	frame-shift
						A2-T4-6-87	-4	frame-shift	A2-T4-9-13	-4	frame-shift
