# Supplementary material for: Disruption of T-box transcription factor eomesa results in abnormal development of median fins in Oujiang color common carp Cyprinus carpio
Source: PLoS One. 2023 Mar 2;18(3):e0281297. doi: 10.1371/journal.pone.0281297 (PMC9980737; doi:10.1371/journal.pone.0281297)
Supplement: S8 Table — (XLSX) [file pone.0281297.s011.xlsx]

## Sheet: M1-M3
Table S8. Mutation types in three mosaic fish
Seq number (%)	ID	Mutation Type	Mutation Result	Seq number	T3	Mutation Type	Mutation Result	Seq number	T3	Mutation Type	Mutation Result
9 (0%)	M1-A1-T3-10i	0	no mutation	12 (100%)	M2-A1-T3-7-3i	-6	inframe	10 (100%)	M3-A1-T3-6-13	+5	frame-shift
	M1-A1-T3-8i	0	no mutation	Mutation rate (100%)	M2-A1-T3-7-1	-6	inframe	Mutation rate (100%)	M3-A1-T3-6-10	+5	frame-shift
	M1-A1-T3-6i	0	no mutation	Null-mutation (66.7%)	M2-A1-T3-7-7i	-6	inframe	Null-mutation (90%)	M3-A1-T3-6-11	-4	frame-shift
	M1-A1-T3-5i	0	no mutation		M2-A1-T3-7-2i	-6	inframe		M3-A1-T3-6-5	+5	frame-shift
	M1-A1-T3-3i	0	no mutation		M2-A1-T3-7-8i	+43	frame-shift		M3-A1-T3-6-9	-11	frame-shift
	M1-A1-T3-13	0	no mutation		M2-A1-T3-7-5i	+43	frame-shift		M3-A1-T3-6-1	+5	frame-shift
	M1-A1-T3-7i	0	no mutation		M2-A1-T3-7-4i	+43	frame-shift		M3-A1-T3-6-12	+5	frame-shift
	M1-A1-T3-10	0	no mutation		M2-A1-T3-7-13	+43	frame-shift		M3-A1-T3-6-8	-4	frame-shift
	M1-A1-T3-5	0	no mutation		M2-A1-T3-7-11	+43	frame-shift		M3-A1-T3-6-4	+5	frame-shift
10 (100%)	M1-A2-T3-11	-6	inframe		M2-A1-T3-7-6	+43	frame-shift		M3-A1-T3-6-14	-6	inframe
Mutation rate (100%)	M1-A2-T3-4	-6	inframe		M2-A1-T3-7-8	+43	frame-shift	9 (100%)	M3-A2-T3-6-9	-4	frame-shift
Null mutation (60%)	M1-A2-T3-3	-6	inframe		M2-A1-T3-7-6i	+43	frame-shift	Mutation rate (100%)	M3-A2-T3-6-2i	-4	frame-shift
	M1-A2-T3-10	-6	inframe	11 (100%)	M2-A2-T3-7-4i	+1	frame-shift	Null-mutation (77.8%)	M3-A2-T3-6-1	-4	frame-shift
	M1-A2-T3-14	+28	frame-shift	Mutation rate (100%)	M2-A2-T3-7-2i	+1	frame-shift		M3-A2-T3-6-2	-4	frame-shift
	M1-A2-T3-12	+28	frame-shift	Null-mutation (100%)	M2-A2-T3-7-9	-4	frame-shift		M3-A2-T3-6-5	+2	frame-shift
	M1-A2-T3-9	+28	frame-shift		M2-A2-T3-7-3	+4	frame-shift		M3-A2-T3-6-3i	-6	inframe
	M1-A2-T3-1	+28	frame-shift		M2-A2-T3-7-6	+4	frame-shift		M3-A2-T3-6-8	-4	frame-shift
	M1-A2-T3-13	+28	frame-shift		M2-A2-T3-7-1i	+4	frame-shift		M3-A2-T3-6-10	-6	inframe
	M1-A2-T3-7	+28	frame-shift		M2-A2-T3-7-7	-7	frame-shift		M3-A2-T3-6-4	+13	frame-shift
					M2-A2-T3-7-1	-7	frame-shift
					M2-A2-T3-7-4	-4	frame-shift
					M2-A2-T3-7-8	-7	frame-shift
					M2-A2-T3-7-5	-8	frame-shift
